# Supplementary material for: Intraspecific Variation and Covariation of Functional Traits in Phragmites australis Across a Stagnant Constructed and a Dynamic Natural Wetland in Ganzhou, Jiangxi, China
Source: Plants (Basel). 2026 Feb 25;15(5):692. doi: 10.3390/plants15050692 (PMC12986661; doi:10.3390/plants15050692)
Supplement: Supplementary file 1 [file plants-15-00692-s001.zip]

Archive with 1 entries (1 files):
- plants-4129132-supplementary.xlsx
