# Supplementary material for: Intraspecific Variation and Covariation of Functional Traits in Phragmites australis Across a Stagnant Constructed and a Dynamic Natural Wetland in Ganzhou, Jiangxi, China
Source: Plants (Basel). 2026 Feb 25;15(5):692. doi: 10.3390/plants15050692 (PMC12986661; doi:10.3390/plants15050692)
Supplement: Supplementary file 1 [file plants-15-00692-s001.zip › plants-4129132-supplementary.xlsx]

## Sheet: Metadata
Title: Intraspecific Variation and Covariation of Functional Traits in Phragmites australis across Two Urban Wetlands in Ganzhou, Jiangxi, China
Description: This Excel file contains raw data and analytical results supporting the study on functional traits of Phragmites australis in two urban wetlands. It includes three main data tables: trait measurements, statistical comparisons, and PCA loadings.
Sheet: Table S1
Description: Raw trait measurements for individual Phragmites australis samples from constructed (A1–A5) and natural (B2–B6) wetland sites.
Columns:
Sample: Individual plant ID (e.g., A11, B62)
Site: Sampling site (A1–A5: constructed; B2–B6: natural)
Type: Wetland type (Constructed/Natural)
H: Height (cm)
D: Stem diameter (mm)
Node: Node number
Spike: Presence (1) or absence (0) of spike
LL: Leaf length (cm)
LW: Leaf width (cm)
LT: Leaf thickness (mm)
LA: Leaf area (mm²)
LSFW: Leaf saturated fresh weight (g)
LDW: Leaf dry weight (g)
C: Carbon content (%)
N: Nitrogen content (%)
P: Phosphorus content (mg/kg)
K: Potassium content (mg/kg)
Ca: Calcium content (mg/kg)
Mg: Magnesium content (mg/kg)
Al: Aluminum content (mg/kg)
Fe: Iron content (mg/kg)
Mn: Manganese content (mg/kg)
Na: Sodium content (mg/kg)
Cu: Copper content (mg/kg)
Note: Some cells are empty where measurements were not available.
Sheet: Table S2
Description: Statistical comparison of functional traits between constructed and natural wetland groups.
Columns:
Trait: Functional trait abbreviation (see Table S1 for full names)
p_value: p-value from statistical test
Method: Statistical test used (t-test or Mann-Whitney U test)
Significance: Significance level (ns: not significant; *: p<0.05; **: p<0.01; ***: p<0.001)
Sheet: Table S3
Description: Principal Component Analysis (PCA) rotation/loading values for each trait across the first five dimensions (Dim.1–Dim.5).
Columns:
Trait: Functional trait abbreviation
Dim.1 – Dim.5: PCA loading values for each dimension (expressed as variance contribution or loading score)

## Sheet: Table S1
Sample	Site	Type	H	D	Node	Spike	LL	LW	LT	LA	LSFW	LDW	C	N	P	K	Ca	Mg	Al	Fe	Mn	Na	Cu
A11	A1	Constructed	201	7.24	19	1	42.76	2.3	0.28	2984.12	3.7878	1.5423	50.0825	1.73	1237.94	10261.2	3091.28	596.359	610.684	86.4512	85.9469	28.6804	0.849965
A12	A1	Constructed	246	9.39	22	1	42.95	2.7	0.22	3315.27	3.7985	1.633	50.4659	2.32	1612.77	11128.3	4120.04	960.843	586.725	152.887	67.2793	28.5484	0.100458
A13	A1	Constructed	241	9.11	20	1	38.6	2.17	0.24	2316.34	2.5949	1.1195	49.2861	2.65	1893.3	9134.72	4386.62	754.898	549.018	174.324	44.9477	18.7057	0.797591
A14	A1	Constructed	241	9.67	22	1	33.6	1.97	0.2	2011.18	2.2777	1.02	48.1706	2.58	1593.61	11284.8	5007.31	755.112	630.913	149.997	92.6207	112.105	2.63723
A15	A1	Constructed	191	6.5	20	1	31.13	1.95	0.19	1651.01	1.6522	0.7107
A21	A2	Constructed	144	6.77	21	0	42.99	2.62	0.18	2075.91	4.4841	1.9573	46.7685	2.29	1547.84	12476.6	4494.24	733.627	457.164	71.5713	57.4811	127.702	0.989551
A22	A2	Constructed	182	6.89	18	1	40.59	2.47	0.17	3277.77	3.7254	1.6302	46.2301	2.44	1517.24	11809.1	5219.21	993.642	127.6	80.9688	26.3186	94.1358	1.88999
A23	A2	Constructed	176	6.05	16	1	31.3	1.91	0.16	1973.72	2.1336	0.9352	46.3793	2.66	1589.37	10135.6	6831.33	634.687	173.759	88.9823	25.7989	85.09	2.38703
A24	A2	Constructed	197	7	19	1	37.99	2.58	0.16	2837.89	3.2164	1.4034	48.4319	2.64	1559.78	9425.9	6432.2	472.616	279.321	101.259	33.1335	312.427	0.784464
A25	A2	Constructed	138	9.18	12	0	41.33	2.83	0.17	3478.09	4.0216	1.5835	49.0555	2.05	1381.57	23195.3	2237.65	963.17	185.808	49.6044	18.1834	124.538	0.72045
A31	A3	Constructed	235	14.29	19	0	60.22	3.07	0.19	7116.57	7.3029	2.2746	49.7174	4.41	1764.31	16483.5	2131.14	993.73	436.92	53.6515	249.181	86.7118	5.94287
A32	A3	Constructed	176	8.12	18	0	46.78	2.11	0.19	3157.34	2.8041	0.9713	45.0831	1.79	1273.83	9618.37	4925.3	1149.59	1016.37	89.1778	542.827	42.5846	4.80422
A33	A3	Constructed	200	9.93	16	0	54.56	2.8	0.23	5586.14	5.4519	1.7991	48.6543	3.56	1492.68	18009	3004.89	1267.05		55.8734	226.414	49.2903	7.61795
A34	A3	Constructed	183	9.29	13	0	46.7	2.53	0.24	4608.34	4.4515	1.4798	47.1258	2.28	1203.62	15303.2	3315.78	856.418	24.5069	41.4744	131.086	32.0075	4.29947
A35	A3	Constructed	153	8.52	15	0	45.08	2.23	0.13	2234.02	3.3353	1.1589	46.8828	2.17	1334.86	13414	3321.18	1173.6	72.5801	58.3186	182.899	38.8263	6.37987
A41	A4	Constructed	186	8.36	22	0	38.23	1.7	0.23	2090.91	2.4847	0.9576	47.7647	2.24	1214.18	15798	3103.04	1379.65	205.748	60.8376	206.215	34.6358	2.29703
A42	A4	Constructed	304	15.68	28	0	49.86	2.61	0.22	4570.45	5.2962	1.9952	48.5006	1.91	1268.82	15252.8	3199.47	1628.63	359.291	56.4373	128.26	31.6913	1.75979
A43	A4	Constructed	246	8.35	18	0	42.7	3.22	0.2	5174.87	6.0924	1.9705	47.6417	1.71	1225.79	18815.1	2614.89	1243.22	564.396	64.0443	123.373	50.1658	3.06683
A44	A4	Constructed	212	14.54	21	0	39.09	3.08	0.22	4627.02	5.4742	1.8002	46.4386	2.52	2283.64	15260.1	4005.64	1674.49	518.788	77.2141	220.403	53.8326	5.73997
A45	A4	Constructed	310	13.22	28	0	55.66	2.68	0.23	4747.26	5.3295	2.0391	45.0694	1.68	1231.74	11573	7868.02	1723.6	80.7938	92.3949	371.94	20.184	3.38318
A51	A5	Constructed	269	13.34	24	0	42.68	2.45	0.17	3918.78	3.941	1.4044	48.0592	2.09	1548.08	18487.6	2048.58	1634.8	23.2118	59.2697	99.2276	27.0894	3.42907
A52	A5	Constructed	272	9.87	31	0	36.05	1.39	0.16	1585.54	1.6228	0.6696	44.653	2.18	1081.8	13467.8	4478.03	1905.86	72.4307	73.5652	416.494	16.6485	3.51823
A53	A5	Constructed	343	13.71	30	0	49.22	2.61	0.22	4169.72	4.7413	1.8428	49.0041	1.77	1455.82	16761.4	2260.18	1190.73	63.7835	44.6296	182.13	21.2839	2.79878
A54	A5	Constructed	190	4.93	19	0	30.03	1.25	0.14	1161.5	1.0137	0.3966
A55	A5	Constructed	198	6.81	25	0	38.07	1.33	0.13	1673.23	1.6895	0.653	44.653	2.18	1081.8	13467.8	4478.03	1905.86	72.4307	73.5652	416.494	16.6485	3.51823
B61	B6	Natural	231	8.6	18	0	66.64	4.33	0.2	7616.87	9.8665	3.7347	43.83	3.05	1895.64	16931.2	1809.6	907.967	1192.89	77.7864	140.726	35.9589	5.32711
B62	B6	Natural	264	8.65	20	1	46.11	3.26	0.24	5440.58	6.4367	2.6408	44.809	2.52	1618.61	9175.45	5609.51	940.69	280.515	78.3639	360.987	55.8368	4.31009
B63	B6	Natural	146	9.55	13	0	46.51	3.96	0.18	6676.15	7.6978	2.6865	48.3754	2.95	2407.03	25054.2	1045.32	899.196	674.411	65.8156	102.334	72.7133	6.52461
B64	B6	Natural	124	7.66	10	0	49.29	3.62	0.17	5781.86	6.7008	2.3297	49.3058	2.64	1785.45	22906.8	675.147	549.183	244.096	44.7767	84.7175	173.168	5.35213
B65	B6	Natural	160	7.47	16	0	60.49	3.61	0.17	6302.22	7.2045	2.7399	50.1381	2.33	1860.86	14852.3	2656.25	878.541	1060.43	73.5764	199.241	34.2123	5.6519
B21	B2	Natural	242	7.62,16.70	21	0	41.11	2.46	0.24	3786.78	4.4126	1.5964	49.6941	2.45	2998.08	19034.3	1537.22	960.283	1467.8	26.947	20.2155	36.5237	6.05355
B22	B2	Natural	214	10.05,17.76	24	0	49.08	2.75	0.31	4767.45	5.2707	1.9806	47.3902	2.36	2316.05	11343.4	2327.9	987.514	1582.51	52.8075	27.901	14.9132	4.09778
B23	B2	Natural	243	8.09,11.21	24	0	42.98	2.67	0.25	3827.48	4.4513	1.608	48.3247	2.27	1845.72	12786.7	998.613	605.536	622.045	46.5631	38.5472	12.3941	4.28124
B24	B2	Natural	266	8.8,15.15	27	0	41.36	2.85	0.23	4320.12	4.182	1.171	47.9006	3.11	1744.88	13782	1555.33	954.883	813.536	84.1655	95.0599	19.7459	5.62398
B25	B2	Natural	178	5.38,15.23	20	0	39.12	2.04	0.23	2946.59	3.0876	0.9444	48.5375	3.35	2174.6	24107.9	1154.14	1017.17	1405.45	62.66	31.6554	31.3206	8.79879
B31	B3	Natural	316	4.63,17.76	26	0	23.96	1.05	0.19	867.47	0.9034	0.3426
B32	B3	Natural	255	10.03	28	0	46.28	2.52	0.17	3585.95	3.9516	1.3252	47.8674	2.53	2157.31	17243.5	2475.46	1275.61	1232.94	57.5873	237.033	44.587	6.09314
B33	B3	Natural	238	7.65	25	0	47.16	2.45	0.23	4049.03	4.1432	1.5347	47.7356	3.49	1930.98	16522.4	3225.8	1525.58	645.113	63.6788	151.197	25.19	6.28277
B34	B3	Natural	171	4.49,7.56	22	0	30.83	1.42	0.13	1690.25	1.4579	0.5218	47.3946	2.7	1750.6	15152.1	1964.11	920.97	1172.1	62.8604	106.847	33.4285	6.66459
B35	B3	Natural	221	5.54,11.63	16	0	21.7	1.74	0.2	1747.86	1.7509	0.5632	47.3946	2.7	1750.6	15152.1	1964.11	920.97	1172.1	62.8604	106.847	33.4285	6.66459
B41	B4	Natural	135	8.5,16.74	14	0	18.02	1.87	0.22	1425.47	1.398	0.4333	46.2363	3.65	1837	13429.5	3050.64	1294.02	882.825	105.226	315.136	51.1941	6.82647
B42	B4	Natural	112	4.48,14.87	14	0	29.89	1.29	0.19	1476.39	1.3248	0.4265	48.2188	4.17	3266.73	25869.6	1254.34	1067.08	1232.95	48.902	170.958	56.4648	10.8821
B43	B4	Natural	116	6.60,18.07	14	0	36.4	1.71	0.24	2644.65	2.6105	0.7705	46.2363	3.65	1837	13429.5	3050.64	1294.02	882.825	105.226	315.136	51.1941	6.82647
B44	B4	Natural	228	13.66	24	0	48.33	2.74	0.33	4994.65	6.0311	2.2785	49.1163		2277.04	18001.7	2462.64	1189.56	791.481	47.0732	175.302	36.7447	6.11567
B45	B4	Natural	94	9.7	12	0	28.43	2.15	0.24	2517.8	2.4902	0.7453	48.2188	4.17	3266.73	25869.6	1254.34	1067.08	1232.95	48.902	170.958	56.4648	10.8821
B51	B5	Natural	202	8.33,13.78	19	0	39.88	1.87	0.24	2809.72	2.4208	0.7787	49.6964	2.73	2513.96	23692.2	1297.58	911.366	2.64141	76.6606	45.3501	60.8327	8.05795
B52	B5	Natural	232	10.73,16.56	19	0	32.8	2.9	0.32	3679.93	3.803	0.9823	47.487	2.45	2611.82	21927.3	574.404	731.889	16.3182	51.5393	23.2733	24.978	9.02166
B53	B5	Natural	314	15.31	23	0	36.9	2.26	0.14	3390.2	3.0799	0.8401	49.6964	2.73	2513.96	23692.2	1297.58	911.366	2.64141	76.6606	45.3501	60.8327	8.05795
B54	B5	Natural	238	16.59	16	0	42.61	3.14	0.25	1492.63	5.1291	1.3187	49.3263	3.29	2874.13	30459.6	1550.03	1306.15	33.5087	75.4885	65.9631	32.3357	10.1648
B55	B5	Natural	159	4.20,9.52	15	0	25.03	1.42	0.18

## Sheet: Table S2
Trait	p_value	Method	Significance
H	0.411791	t-test	ns
D	0.276411	Mann-Whitney	ns
Node	0.31363	t-test	ns
LL	0.339126	t-test	ns
LW	0.662397	Mann-Whitney	ns
LT	0.0573389	t-test	ns
LA	0.36798	t-test	ns
LSFW	0.560734	t-test	ns
LDW	0.500405	Mann-Whitney	ns
P	1.91403e-07	Mann-Whitney	***
Mn	0.44187	Mann-Whitney	ns
Fe	0.180139	Mann-Whitney	ns
Mg	0.253216	Mann-Whitney	ns
Al	0.00179286	Mann-Whitney	**
Ca	6.00114e-06	Mann-Whitney	***
Cu	5.21817e-08	t-test	***
Na	0.843238	Mann-Whitney	ns
K	0.0045903	Mann-Whitney	**
C	0.433696	t-test	ns
N	7.63976e-05	Mann-Whitney	***
SLA	0.00264845	Mann-Whitney	**
LMC	6.12153e-05	Mann-Whitney	***

## Sheet: Table S3
	Dim.1	Dim.2	Dim.3	Dim.4	Dim.5
H	2.30909	0.740651	7.66363	20.832	0.0785331
Node	2.58636	0.0784193	12.1855	14.1382	0.157682
Spike	5.75596	1.11919	11.2395	1.73908	4.62414
LL	2.18736	13.6243	1.45349	0.331723	0.00896731
LW	0.263557	17.8513	0.587962	0.397028	0.00884621
LT	0.635809	1.23873	0.0798605	11.8044	17.2734
LA	0.229771	17.4259	0.347796	0.859867	0.698824
LSFW	0.449661	19.6211	0.0399648	0.823242	0.230387
LDW	2.26391	17.264	0.0403819	0.919133	0.638685
P	11.0171	0.494487	1.28975	1.38469	3.84946
Mn	0.585174	0.916835	13.2298	15.0461	3.19131
Fe	3.37951	2.73846	2.82443	0.538974	11.2524
Mg	0.0719204	0.71287	22.0874	0.818308	0.438251
Al	2.37853	0.125405	0.156937	0.39487	27.6638
Ca	11.2683	2.46659	0.00207469	2.57001	1.63632
Cu	14.5301	0.0317809	0.958469	1.07569	0.969613
Na	0.541333	0.000484562	14.4414	5.25489	6.26827
K	10.9665	1.45475	0.00498369	0.109628	9.6146
C	1.5231	1.06076	6.46135	17.728	2.50459
N	7.67321	0.00909487	1.30364	3.10055	8.34553
SLA	7.37023	0.927798	1.95842	0.0488077	0.309058
LMC	12.0134	0.0971359	1.64333	0.0848106	0.237362
